# Supplementary material for: Let-7i-5p enhances cell proliferation, migration and invasion of ccRCC by targeting HABP4
Source: BMC Urol. 2021 Mar 28;21:49. doi: 10.1186/s12894-021-00820-9 (PMC8005230; doi:10.1186/s12894-021-00820-9)
Supplement: Supplementary file 1 — Additional file 1: Supplementary Table S1: The let‑7i‑5p expression data and clinical information of ccRCC patients. [file 12894_2021_820_MOESM1_ESM.xlsx]

## Sheet: Sheet1
sample	hsa-let-7i-5p MIMAT0000415	tumor_stage.diagnoses	pathologic_M	pathologic_N	pathologic_T	sample_type.samples	sample_type_id.samples	_EVENT	vital_status.diagnoses	_TIME_TO_EVENT	age_at_initial_pathologic_diagnosis	clinical_M	hemoglobin_result	lactate_dehydrogenase_result	person_neoplasm_cancer_status	platelet_qualitative_result	gender.demographic	race.demographic
TCGA-B0-5098-01	7.50354	stage i	M0	NX	T1	Primary Tumor	1	1	dead	1584	53		Normal			Normal	female	black or african american
TCGA-A3-3380-01	8.85634	stage i	M0	N0	T1	Primary Tumor	1	0	alive	567	54				TUMOR FREE		male	not reported
TCGA-A3-3311-01	8.40988	stage i	M0	NX	T1	Primary Tumor	1	1	dead	1191	57		Low		TUMOR FREE		male	not reported
TCGA-A3-3331-01	8.49002	stage i	M0	N0	T1	Primary Tumor	1	0	alive	1485	86				TUMOR FREE		female	white
TCGA-A3-3378-01	8.97557	stage i	M0	N0	T1	Primary Tumor	1	0	alive	630	60				TUMOR FREE		male	white
TCGA-B0-5104-01	8.9257	stage i	M0	N0	T1	Primary Tumor	1	1	dead	2752	90		Low		TUMOR FREE	Normal	female	white
TCGA-B0-5699-01	9.26627	stage i	M0	N0	T1	Primary Tumor	1	0	alive	3841	53		Normal		TUMOR FREE	Normal	male	white
TCGA-B0-5705-01	7.90004	stage i	M0	N0	T1	Primary Tumor	1	0	alive	4537	65		Low		TUMOR FREE	Normal	female	white
TCGA-B4-5378-01	7.86377	stage i	M0	N0	T1	Primary Tumor	1	0	alive	175	62		Low	Normal		Normal	male	white
TCGA-B4-5834-01	8.83302	stage i	M0	N0	T1	Primary Tumor	1	0	alive	26	59		Normal			Normal	male	white
TCGA-B4-5835-01	8.523	stage i	M0	N0	T1	Primary Tumor	1	0	alive	16	64		Normal			Normal	female	white
TCGA-B4-5843-01	8.72386	stage i	M0	N0	T1	Primary Tumor	1	0	alive	11	45		Normal			Normal	male	white
TCGA-CZ-4859-01	8.50777	stage i	M0	N0	T1	Primary Tumor	1	0	alive	1787	59		Normal		TUMOR FREE	Normal	female	white
TCGA-CZ-5986-01	8.70992	stage i	M0	N0	T1	Primary Tumor	1	0	alive	373	61		Low		TUMOR FREE	Normal	male	white
TCGA-A3-3383-01	8.66989	stage i	M0	NX	T1	Primary Tumor	1	0	alive	861	52						male	white
TCGA-B0-5102-01	8.83185	stage i	M0	NX	T1	Primary Tumor	1	1	dead	2764	74		Normal			Normal	female	white
TCGA-CZ-4866-01	9.21853	stage i	M0	NX	T1	Primary Tumor	1	0	alive	3267	79		Normal		TUMOR FREE	Normal	female	white
TCGA-EU-5904-01	8.73067	stage i	M0	NX	T1	Primary Tumor	1	0	alive	551	47		Normal		TUMOR FREE	Normal	female	white
TCGA-EU-5905-01	9.27881	stage i	M0	NX	T1	Primary Tumor	1	0	alive	119	67		Elevated		TUMOR FREE	Normal	female	white
TCGA-BP-4998-01	8.22064	stage i	M0	NX	T1a	Primary Tumor	1	0	alive	932	49		Low		TUMOR FREE	Normal	male	asian
TCGA-3Z-A93Z-01	8.6063	stage i	M0	N0	T1a	Primary Tumor	1	0	alive	385	69	M0	Normal	Normal	TUMOR FREE	Normal	male	black or african american
TCGA-A3-3376-01	8.97381	stage i	M0	N0	T1a	Primary Tumor	1	1	dead	1696	51				TUMOR FREE		male	black or african american
TCGA-B8-5545-01	9.01092	stage i	M0	N0	T1a	Primary Tumor	1	0	alive	1525	42		Low		TUMOR FREE	Normal	male	black or african american
TCGA-A3-A6NI-01	8.23788	stage i	MX	NX	T1a	Primary Tumor	1	0	alive	1018	47	M0	Low		TUMOR FREE	Normal	male	black or african american
TCGA-A3-A6NJ-01	7.83294	stage i	MX	NX	T1a	Primary Tumor	1	0	alive	468	57	M0	Low		TUMOR FREE	Low	female	black or african american
TCGA-A3-A6NN-01	8.64415	stage i	MX	NX	T1a	Primary Tumor	1	0	alive	3	78	M0			TUMOR FREE		male	black or african american
TCGA-A3-A8CQ-01	8.69276	stage i	MX	NX	T1a	Primary Tumor	1	0	alive	3	59	M0	Normal		TUMOR FREE	Normal	female	black or african american
TCGA-A3-A8OV-01	8.59407	stage i	MX	NX	T1a	Primary Tumor	1	0	alive	340	75	M0			TUMOR FREE		male	black or african american
TCGA-B8-A54F-01	9.67912	stage i	MX	NX	T1a	Primary Tumor	1	0	alive	519	49	M0		Normal	TUMOR FREE		female	black or african american
TCGA-B8-A54G-01	8.61223	stage i	MX	NX	T1a	Primary Tumor	1	0	alive	53	50	M0			TUMOR FREE		male	black or african american
TCGA-B8-A7U6-01	8.81302	stage i		NX	T1a	Primary Tumor	1	0	alive	495	54	M0			TUMOR FREE		female	black or african american
TCGA-BP-4760-01	8.39297	stage i	M0	NX	T1a	Primary Tumor	1	0	alive	2361	69		Normal		WITH TUMOR	Normal	male	black or african american
TCGA-DV-5567-01	7.63748	stage i	M0	NX	T1a	Primary Tumor	1	0	alive	2004	40		Low	Normal	WITH TUMOR	Normal	female	black or african american
TCGA-DV-5576-01	8.57415	stage i	M0	NX	T1a	Primary Tumor	1	1	dead	727	55		Low	Normal	WITH TUMOR	Normal	female	black or african american
TCGA-DV-A4VZ-01	9.33479	stage i	MX	NX	T1a	Primary Tumor	1	0	alive	365	53	MX	Normal	Normal		Normal	male	black or african american
TCGA-GK-A6C7-01	7.92515	stage i	MX	NX	T1a	Primary Tumor	1	0	alive	61	76		Low		TUMOR FREE	Low	female	black or african american
TCGA-MM-A84U-01	8.47901	stage i	MX	NX	T1a	Primary Tumor	1	0	alive	700	58	MX	Normal		TUMOR FREE	Normal	female	black or african american
TCGA-MW-A4EC-01	9.16868	stage i	MX	NX	T1a	Primary Tumor	1	0	alive	498	72		Low		TUMOR FREE	Normal	female	black or african american
TCGA-T7-A92I-01	8.90346	stage i	MX	NX	T1a	Primary Tumor	1	0	alive	356	47	MX	Normal		TUMOR FREE	Normal	female	black or african american
TCGA-A3-3358-01	8.79012	stage i	M0	N0	T1a	Primary Tumor	1	0	alive	1307	57				TUMOR FREE		female	white
TCGA-A3-3362-01	9.08153	stage i	M0	N0	T1a	Primary Tumor	1	0	alive	1559	60				TUMOR FREE		female	white
TCGA-A3-3385-01	8.64977	stage i	M0	N0	T1a	Primary Tumor	1	0	alive	1993	46				TUMOR FREE		female	white
TCGA-A3-3387-01	8.63645	stage i	M0	N0	T1a	Primary Tumor	1	0	alive	617	49				TUMOR FREE		male	white
TCGA-AK-3427-01	6.37775	stage i	M0	N0	T1a	Primary Tumor	1	0	alive	3583	65		Normal		TUMOR FREE	Normal	male	white
TCGA-AK-3450-01	7.75194	stage i	M0	N0	T1a	Primary Tumor	1	0	alive	1779	85		Normal		TUMOR FREE	Normal	female	white
TCGA-B0-4823-01	9.48246	stage i	M0	N0	T1a	Primary Tumor	1	1	dead	454	88		Low		TUMOR FREE	Normal	male	white
TCGA-B0-4824-01	8.52085	stage i	M0	N0	T1a	Primary Tumor	1	1	dead	1657	49		Low		TUMOR FREE	Normal	female	white
TCGA-B0-4834-01	8.27331	stage i	M0	N0	T1a	Primary Tumor	1	1	dead	2090	49		Low		TUMOR FREE	Normal	male	white
TCGA-B0-4945-01	9.03393	stage i	M0	N0	T1a	Primary Tumor	1	1	dead	2145	75		Elevated		TUMOR FREE	Elevated	female	white
TCGA-B0-5077-01	8.75391	stage i	M0	N0	T1a	Primary Tumor	1	1	dead	1317	77		Normal		TUMOR FREE	Normal	male	white
TCGA-B0-5083-01	8.85112	stage i	M0	N0	T1a	Primary Tumor	1	1	dead	1045	63		Low				male	white
TCGA-B0-5106-01	8.72573	stage i	M0	N0	T1a	Primary Tumor	1	1	dead	1598	64		Low		TUMOR FREE	Normal	male	white
TCGA-B0-5110-01	8.94499	stage i	M0	N0	T1a	Primary Tumor	1	0	alive	2009	71		Normal		TUMOR FREE	Normal	female	white
TCGA-B0-5120-01	8.72022	stage i	M0	N0	T1a	Primary Tumor	1	0	alive	1169	72		Normal		TUMOR FREE	Normal	female	white
TCGA-B0-5691-01	8.43971	stage i	M0	N0	T1a	Primary Tumor	1	0	alive	3431	66		Low		WITH TUMOR	Normal	female	white
TCGA-B0-5697-01	8.61921	stage i	M0	N0	T1a	Primary Tumor	1	0	alive	2630	50		Normal		TUMOR FREE	Normal	male	white
TCGA-B0-5700-01	8.74327	stage i	M0	N0	T1a	Primary Tumor	1	0	alive	1790	77		Low		TUMOR FREE	Normal	male	white
TCGA-B0-5707-01	8.25549	stage i	M0	N0	T1a	Primary Tumor	1	0	alive	3744	39				TUMOR FREE		female	white
TCGA-B2-5641-01	8.50885	stage i	M0	N0	T1a	Primary Tumor	1	0	alive	656	79		Normal		TUMOR FREE	Normal	male	white
TCGA-B8-4148-01	8.61816	stage i	M0	N0	T1a	Primary Tumor	1	0	alive	1520	63		Normal	Normal	TUMOR FREE	Normal	female	white
TCGA-B8-4154-01	8.22263	stage i	M0	N0	T1a	Primary Tumor	1	0	alive	1380	73		Normal	Normal	TUMOR FREE	Normal	female	white
TCGA-B8-4619-01	7.90411	stage i	M0	N0	T1a	Primary Tumor	1	0	alive	523	58		Normal		TUMOR FREE	Normal	male	white
TCGA-B8-5159-01	8.12519	stage i	M0	N0	T1a	Primary Tumor	1	0	alive	722	61		Normal	Normal	TUMOR FREE	Normal	female	white
TCGA-B8-5165-01	8.87414	stage i	M0	N0	T1a	Primary Tumor	1	0	alive	737	43		Low		TUMOR FREE	Normal	male	white
TCGA-BP-4768-01	8.05635	stage i	M0	N0	T1a	Primary Tumor	1	0	alive	400	72		Low		TUMOR FREE	Low	female	white
TCGA-BP-4795-01	9.01032	stage i	M0	N0	T1a	Primary Tumor	1	0	alive	620	74		Low		TUMOR FREE	Normal	female	white
TCGA-BP-5182-01	8.69488	stage i	M0	N0	T1a	Primary Tumor	1	0	alive	1165	56		Normal		TUMOR FREE	Normal	male	white
TCGA-BP-5186-01	8.71911	stage i	M0	N0	T1a	Primary Tumor	1	0	alive	693	50		Low		TUMOR FREE	Normal	female	white
TCGA-CJ-6030-01	8.99369	stage i	M0	N0	T1a	Primary Tumor	1	1	dead	2299	65		Low		TUMOR FREE	Normal	male	white
TCGA-A3-3322-01	8.69972	stage i	M0	NX	T1a	Primary Tumor	1	0	alive	1478	51				TUMOR FREE		male	white
TCGA-A3-3326-01	8.11838	stage i	M0	NX	T1a	Primary Tumor	1	0	alive	1137	47				TUMOR FREE		male	white
TCGA-A3-3365-01	8.2026	stage i	M0	NX	T1a	Primary Tumor	1	0	alive	873	46						male	white
TCGA-AK-3440-01	7.60837	stage i	M0	NX	T1a	Primary Tumor	1	0	alive	2865	58		Low		TUMOR FREE	Elevated	male	white
TCGA-AK-3460-01	8.44693	stage i	M0	NX	T1a	Primary Tumor	1	0	alive	2508	58				TUMOR FREE		male	white
TCGA-AK-3461-01	8.43901	stage i	M0	NX	T1a	Primary Tumor	1	0	alive	2217	72		Normal		TUMOR FREE	Normal	male	white
TCGA-AS-3777-01	8.40348	stage i	M0	NX	T1a	Primary Tumor	1	0	alive	1238	63		Normal		TUMOR FREE	Normal	male	white
TCGA-B2-4099-01	8.52457	stage i	M0	NX	T1a	Primary Tumor	1	0	alive	972	83		Normal		TUMOR FREE	Normal	male	white
TCGA-B2-5635-01	8.0641	stage i	M0	NX	T1a	Primary Tumor	1	0	alive	755	74		Normal		TUMOR FREE	Low	male	white
TCGA-B2-5636-01	8.6356	stage i	M0	NX	T1a	Primary Tumor	1	0	alive	919	79		Normal		TUMOR FREE	Normal	male	white
TCGA-BP-4177-01	7.44906	stage i	M0	NX	T1a	Primary Tumor	1	0	alive	1670	65		Normal		TUMOR FREE	Low	male	white
TCGA-BP-4758-01	7.96659	stage i	M0	NX	T1a	Primary Tumor	1	0	alive	2208	40		Low		TUMOR FREE	Normal	male	white
TCGA-BP-4759-01	8.94107	stage i	M0	NX	T1a	Primary Tumor	1	0	alive	2372	50		Normal		TUMOR FREE	Normal	male	white
TCGA-BP-4762-01	8.84107	stage i	M0	NX	T1a	Primary Tumor	1	1	dead	1343	42		Low		TUMOR FREE	Normal	male	white
TCGA-BP-4763-01	8.46488	stage i	M0	NX	T1a	Primary Tumor	1	1	dead	1270	79		Low		TUMOR FREE	Normal	female	white
TCGA-BP-4765-01	8.29347	stage i	M0	NX	T1a	Primary Tumor	1	0	alive	2184	43		Normal		TUMOR FREE	Normal	male	white
TCGA-BP-4766-01	8.7757	stage i	M0	NX	T1a	Primary Tumor	1	0	alive	1462	43		Low		TUMOR FREE	Normal	female	white
TCGA-BP-4769-01	7.97434	stage i	M0	NX	T1a	Primary Tumor	1	0	alive	1876	63		Low		TUMOR FREE	Normal	male	white
TCGA-BP-4775-01	8.39687	stage i	M0	NX	T1a	Primary Tumor	1	0	alive	1843	55		Low			Normal	female	white
TCGA-BP-4776-01	7.98238	stage i	M0	NX	T1a	Primary Tumor	1	0	alive	411	52		Normal		TUMOR FREE	Normal	male	white
TCGA-BP-4777-01	8.24735	stage i	M0	NX	T1a	Primary Tumor	1	0	alive	1731	46		Low		TUMOR FREE	Normal	male	white
TCGA-BP-4781-01	9.00724	stage i	M0	NX	T1a	Primary Tumor	1	0	alive	2080	78		Low		TUMOR FREE	Low	male	white
TCGA-BP-4782-01	9.85958	stage i	M0	NX	T1a	Primary Tumor	1	0	alive	354	55		Low			Normal	female	white
TCGA-BP-4789-01	8.44306	stage i	M0	NX	T1a	Primary Tumor	1	0	alive	1489	48		Normal		TUMOR FREE	Normal	male	white
TCGA-BP-4790-01	9.00547	stage i	M0	NX	T1a	Primary Tumor	1	1	dead	1111	76		Normal		TUMOR FREE	Normal	male	white
TCGA-BP-4801-01	9.28817	stage i	M0	NX	T1a	Primary Tumor	1	0	alive	1124	57		Low		TUMOR FREE	Normal	male	white
TCGA-BP-4807-01	8.52721	stage i	M0	NX	T1a	Primary Tumor	1	0	alive	211	42		Normal		TUMOR FREE	Normal	male	white
TCGA-BP-4961-01	8.60451	stage i	M0	NX	T1a	Primary Tumor	1	0	alive	1935	47		Low		TUMOR FREE	Normal	male	white
TCGA-BP-4965-01	8.17597	stage i	M0	NX	T1a	Primary Tumor	1	0	alive	1871	46		Normal		TUMOR FREE	Normal	male	white
TCGA-BP-4969-01	8.20228	stage i	M0	NX	T1a	Primary Tumor	1	0	alive	1794	63		Normal		TUMOR FREE	Normal	female	white
TCGA-BP-4991-01	8.20711	stage i	M0	NX	T1a	Primary Tumor	1	0	alive	1413	54		Low		TUMOR FREE	Normal	male	white
TCGA-BP-4993-01	9.24201	stage i	M0	NX	T1a	Primary Tumor	1	0	alive	177	58		Low		TUMOR FREE	Normal	male	white
TCGA-BP-4994-01	9.00654	stage i	M0	NX	T1a	Primary Tumor	1	0	alive	1308	54		Low		TUMOR FREE	Normal	male	white
TCGA-BP-5004-01	8.75895	stage i	M0	NX	T1a	Primary Tumor	1	0	alive	1126	53		Low		TUMOR FREE	Normal	male	white
TCGA-BP-5008-01	8.09199	stage i	M0	NX	T1a	Primary Tumor	1	0	alive	1071	46		Low		TUMOR FREE	Normal	male	white
TCGA-BP-5168-01	6.18342	stage i	M0	NX	T1a	Primary Tumor	1	1	dead	1463	75		Low	Elevated	TUMOR FREE	Normal	male	white
TCGA-BP-5170-01	8.19056	stage i	M0	NX	T1a	Primary Tumor	1	0	alive	2412	55		Normal		TUMOR FREE	Normal	male	white
TCGA-BP-5173-01	9.19073	stage i	M0	NX	T1a	Primary Tumor	1	1	dead	62	75		Low		TUMOR FREE	Normal	male	white
TCGA-BP-5174-01	7.9719	stage i	M0	NX	T1a	Primary Tumor	1	0	alive	2257	45		Low		TUMOR FREE	Normal	female	white
TCGA-BP-5175-01	10.1154	stage i	M0	NX	T1a	Primary Tumor	1	0	alive	932	60		Low		TUMOR FREE	Normal	male	white
TCGA-BP-5176-01	8.3281	stage i	M0	NX	T1a	Primary Tumor	1	1	dead	1590	78		Normal		TUMOR FREE	Normal	female	white
TCGA-BP-5177-01	8.50025	stage i	M0	NX	T1a	Primary Tumor	1	0	alive	293	46		Low	Elevated	TUMOR FREE	Elevated	female	white
TCGA-BP-5180-01	7.80244	stage i	M0	NX	T1a	Primary Tumor	1	0	alive	2263	53		Low		TUMOR FREE	Normal	male	white
TCGA-BP-5184-01	8.72044	stage i	M0	NX	T1a	Primary Tumor	1	0	alive	1133	54		Low		TUMOR FREE	Normal	male	white
TCGA-BP-5185-01	8.91248	stage i	M0	NX	T1a	Primary Tumor	1	0	alive	1132	56		Low		WITH TUMOR	Normal	male	white
TCGA-BP-5187-01	9.12767	stage i	M0	NX	T1a	Primary Tumor	1	0	alive	406	54		Low		TUMOR FREE	Normal	male	white
TCGA-BP-5190-01	7.38964	stage i	M0	NX	T1a	Primary Tumor	1	0	alive	1011	61		Low		TUMOR FREE	Normal	male	white
TCGA-BP-5192-01	8.16515	stage i	M0	NX	T1a	Primary Tumor	1	0	alive	714	59		Normal		TUMOR FREE	Low	male	white
TCGA-BP-5194-01	8.39691	stage i	M0	NX	T1a	Primary Tumor	1	0	alive	408	39		Normal		TUMOR FREE	Normal	male	white
TCGA-BP-5195-01	8.22188	stage i	M0	NX	T1a	Primary Tumor	1	0	alive	749	75		Low		TUMOR FREE	Normal	male	white
TCGA-BP-5196-01	9.64339	stage i	M0	NX	T1a	Primary Tumor	1	0	alive	1018	53		Low		TUMOR FREE	Normal	male	white
TCGA-CJ-4886-01	8.13841	stage i	M0	NX	T1a	Primary Tumor	1	0	alive	1952	42		Normal	Normal	TUMOR FREE	Normal	female	white
TCGA-CJ-4889-01	9.08057	stage i	M0	NX	T1a	Primary Tumor	1	0	alive	1946	63		Normal		TUMOR FREE	Normal	female	white
TCGA-CJ-4905-01	8.79788	stage i	M0	NX	T1a	Primary Tumor	1	0	alive	1496	62		Normal		TUMOR FREE	Normal	female	white
TCGA-CJ-4908-01	8.8866	stage i	M0	NX	T1a	Primary Tumor	1	0	alive	1531	38		Normal	Normal	TUMOR FREE	Normal	male	white
TCGA-CJ-5671-01	9.07623	stage i	M0	NX	T1a	Primary Tumor	1	0	alive	3987	51		Normal	Normal	TUMOR FREE	Normal	male	white
TCGA-CJ-5672-01	8.45505	stage i	M0	NX	T1a	Primary Tumor	1	1	dead	2190	84		Normal	Normal	TUMOR FREE	Normal	male	white
TCGA-CJ-6027-01	8.85328	stage i	M0	NX	T1a	Primary Tumor	1	1	dead	3615	77		Low	Normal	TUMOR FREE	Normal	male	white
TCGA-CW-5583-01	8.09717	stage i	M0	NX	T1a	Primary Tumor	1	0	alive	2489	51				TUMOR FREE		female	white
TCGA-CW-5588-01	9.09867	stage i	M0	NX	T1a	Primary Tumor	1	0	alive	2017	78						female	white
TCGA-CW-5589-01	8.43914	stage i	M0	NX	T1a	Primary Tumor	1	0	alive	2378	52				TUMOR FREE		male	white
TCGA-CW-6093-01	9.13292	stage i	M0	NX	T1a	Primary Tumor	1	0	alive	3146	73						male	white
TCGA-CZ-4853-01	8.83627	stage i	M0	NX	T1a	Primary Tumor	1	0	alive	774	82		Low		TUMOR FREE	Normal	male	white
TCGA-CZ-5982-01	9.04284	stage i	M0	NX	T1a	Primary Tumor	1	0	alive	2439	59				TUMOR FREE		female	white
TCGA-DV-5565-01	8.80844	stage i	M0	NX	T1a	Primary Tumor	1	0	alive	1329	59		Normal	Elevated	WITH TUMOR	Low	male	white
TCGA-DV-5566-01	8.77052	stage i	M0	NX	T1a	Primary Tumor	1	0	alive	1398	67		Normal	Normal	WITH TUMOR	Normal	female	white
TCGA-DV-5569-01	8.42353	stage i	M0	NX	T1a	Primary Tumor	1	0	alive	355	29		Low	Elevated	TUMOR FREE	Normal	female	white
TCGA-DV-5574-01	8.81204	stage i	M0	NX	T1a	Primary Tumor	1	0	alive	2016	37		Low	Normal	WITH TUMOR	Normal	male	white
TCGA-DV-5575-01	8.72514	stage i	M0	NX	T1a	Primary Tumor	1	0	alive	1729	52		Low	Normal	WITH TUMOR	Normal	female	white
TCGA-BP-4970-01	8.67636	stage iii	M0	N1	T1a	Primary Tumor	1	0	alive	433	44		Normal		TUMOR FREE	Low	male	asian
TCGA-B0-5092-01	9.40217	stage iv	M1	N0	T1a	Primary Tumor	1	1	dead	459	53		Normal		WITH TUMOR	Normal	female	white
TCGA-BP-4756-01	8.11158	stage i	M0	N0	T1b	Primary Tumor	1	0	alive	374	62		Normal		TUMOR FREE	Normal	female	asian
TCGA-BP-4987-01	8.94162	stage i	M0	NX	T1b	Primary Tumor	1	0	alive	1124	41		Low		TUMOR FREE	Normal	female	asian
TCGA-CJ-4899-01	8.82571	stage i	M0	NX	T1b	Primary Tumor	1	0	alive	1528	42		Normal		TUMOR FREE	Normal	male	asian
TCGA-A3-3313-01	8.77455	stage i	M0	N0	T1b	Primary Tumor	1	1	dead	735	59		Low		TUMOR FREE		male	black or african american
TCGA-A3-3374-01	7.74917	stage i	M0	N0	T1b	Primary Tumor	1	0	alive	1314	51						female	black or african american
TCGA-B0-5698-01	8.98637	stage i	M0	N0	T1b	Primary Tumor	1	0	alive	3631	77		Normal		TUMOR FREE	Normal	male	black or african american
TCGA-B8-4621-01	9.41014	stage i	M0	N0	T1b	Primary Tumor	1	0	alive	788	63		Low	Normal	TUMOR FREE	Normal	male	black or african american
TCGA-B8-5546-01	8.2943	stage i	M0	N0	T1b	Primary Tumor	1	0	alive	505	38		Normal	Elevated	TUMOR FREE	Normal	female	black or african american
TCGA-B8-5551-01	8.89834	stage i	M0	N0	T1b	Primary Tumor	1	0	alive	16	65		Normal		TUMOR FREE	Normal	female	black or african american
TCGA-G6-A8L7-01	9.03661	stage i	MX	N0	T1b	Primary Tumor	1	0	alive	2133	81	MX	Low		TUMOR FREE	Normal	female	black or african american
TCGA-6D-AA2E-01	8.15525	stage i	MX	NX	T1b	Primary Tumor	1	0	alive	362	68	MX			TUMOR FREE		female	black or african american
TCGA-A3-A6NL-01	7.7556	stage i	MX	NX	T1b	Primary Tumor	1	0	alive	689	49	M0	Low		TUMOR FREE	Normal	female	black or african american
TCGA-AK-3465-01	7.96945	stage i	M0	NX	T1b	Primary Tumor	1	0	alive	369	71		Normal		TUMOR FREE	Normal	female	black or african american
TCGA-B2-4098-01	7.69805	stage i	M0	NX	T1b	Primary Tumor	1	1	dead	51	72		Low		TUMOR FREE	Normal	female	black or african american
TCGA-B8-A54E-01	8.36445	stage i	MX	NX	T1b	Primary Tumor	1	0	alive	909	62	M0		Normal	TUMOR FREE		female	black or african american
TCGA-B8-A54I-01	8.20356	stage i	MX	NX	T1b	Primary Tumor	1	0	alive	150	48	M0			TUMOR FREE		male	black or african american
TCGA-B8-A8YJ-01	9.48556	stage i		NX	T1b	Primary Tumor	1	0	alive	431	60	M0	Normal		TUMOR FREE	Normal	female	black or african american
TCGA-DV-A4W0-01	9.21374	stage i	MX	NX	T1b	Primary Tumor	1	0	alive	2470	55	M0	Normal	Normal	WITH TUMOR	Low	male	black or african american
TCGA-G6-A8L8-01	8.36026	stage i	MX	NX	T1b	Primary Tumor	1	1	dead	1091	62	MX	Low			Normal	female	black or african american
TCGA-A3-3349-01	8.58398	stage i	M0	N0	T1b	Primary Tumor	1	0	alive	1385	34				TUMOR FREE		female	white
TCGA-A3-3367-01	9.14381	stage i	M0	N0	T1b	Primary Tumor	1	0	alive	2270	72				TUMOR FREE		male	white
TCGA-A3-3370-01	8.75118	stage i	M0	N0	T1b	Primary Tumor	1	0	alive	2274	48				TUMOR FREE		female	white
TCGA-A3-3373-01	8.94676	stage i	M0	N0	T1b	Primary Tumor	1	0	alive	1621	54				TUMOR FREE		female	white
TCGA-B0-4833-01	8.40639	stage i	M0	N0	T1b	Primary Tumor	1	1	dead	2386	82		Normal		WITH TUMOR	Normal	female	white
TCGA-B0-4837-01	8.35211	stage i	M0	N0	T1b	Primary Tumor	1	1	dead	1378	63		Low		WITH TUMOR	Normal	male	white
TCGA-B0-4838-01	8.46789	stage i	M0	N0	T1b	Primary Tumor	1	1	dead	834	69		Low		TUMOR FREE	Low	female	white
TCGA-B0-4839-01	8.12566	stage i	M0	N0	T1b	Primary Tumor	1	1	dead	1639	80		Normal		TUMOR FREE	Normal	female	white
TCGA-B0-5088-01	8.49324	stage i	M0	N0	T1b	Primary Tumor	1	1	dead	563	53		Normal		TUMOR FREE	Normal	male	white
TCGA-B0-5119-01	8.97404	stage i	M0	N0	T1b	Primary Tumor	1	0	alive	1552	61		Normal		TUMOR FREE	Normal	female	white
TCGA-B0-5121-01	8.9718	stage i	M0	N0	T1b	Primary Tumor	1	0	alive	1485	56		Low		TUMOR FREE	Low	male	white
TCGA-B0-5399-01	9.06975	stage i	M0	N0	T1b	Primary Tumor	1	0	alive	1411	46		Low		TUMOR FREE	Normal	male	white
TCGA-B0-5695-01	8.3838	stage i	M0	N0	T1b	Primary Tumor	1	0	alive	2150	61		Normal		TUMOR FREE	Normal	female	white
TCGA-B0-5702-01	8.42652	stage i	M0	N0	T1b	Primary Tumor	1	0	alive	2172	71		Normal		TUMOR FREE	Normal	male	white
TCGA-B0-5703-01	9.19545	stage i	M0	N0	T1b	Primary Tumor	1	0	alive	2246	73		Normal		TUMOR FREE	Low	male	white
TCGA-B0-5710-01	8.87057	stage i	M0	N0	T1b	Primary Tumor	1	0	alive	2430	57		Normal		WITH TUMOR	Normal	male	white
TCGA-B2-5633-01	8.57454	stage i	M0	N0	T1b	Primary Tumor	1	0	alive	963	56		Normal		TUMOR FREE	Low	male	white
TCGA-B4-5836-01	8.61119	stage i	M0	N0	T1b	Primary Tumor	1	0	alive	141	61		Normal			Normal	female	white
TCGA-B8-5549-01	8.48909	stage i	M0	N0	T1b	Primary Tumor	1	0	alive	194	53		Normal		TUMOR FREE	Normal	male	white
TCGA-B8-5553-01	8.35174	stage i	M0	N0	T1b	Primary Tumor	1	0	alive	435	67		Normal	Normal	TUMOR FREE	Normal	female	white
TCGA-BP-4158-01	8.09454	stage i	M0	N0	T1b	Primary Tumor	1	0	alive	3377	69		Low		TUMOR FREE	Low	male	white
TCGA-BP-4159-01	8.2085	stage i	M0	N0	T1b	Primary Tumor	1	1	dead	2601	70		Normal		WITH TUMOR	Normal	male	white
TCGA-BP-4162-01	8.85313	stage i	M0	N0	T1b	Primary Tumor	1	0	alive	3074	65		Low		TUMOR FREE	Normal	female	white
TCGA-BP-4165-01	7.9402	stage i	M0	N0	T1b	Primary Tumor	1	0	alive	3037	64		Low		WITH TUMOR	Normal	female	white
TCGA-BP-4325-01	8.37821	stage i	M0	N0	T1b	Primary Tumor	1	0	alive	2964	64		Normal		TUMOR FREE	Normal	female	white
TCGA-BP-4326-01	8.69975	stage i	M0	N0	T1b	Primary Tumor	1	1	dead	1625	53		Low		WITH TUMOR	Elevated	female	white
TCGA-BP-4338-01	9.50447	stage i	M0	N0	T1b	Primary Tumor	1	0	alive	2859	43		Low		WITH TUMOR	Normal	male	white
TCGA-BP-4340-01	7.67001	stage i	M0	N0	T1b	Primary Tumor	1	1	dead	562	70		Low		TUMOR FREE	Low	female	white
TCGA-BP-4968-01	8.45746	stage i	M0	N0	T1b	Primary Tumor	1	0	alive	1746	40		Low		TUMOR FREE	Normal	male	white
TCGA-BP-5169-01	8.61848	stage i	M0	N0	T1b	Primary Tumor	1	0	alive	193	70		Low		TUMOR FREE	Normal	male	white
TCGA-CJ-4872-01	8.56294	stage i	M0	N0	T1b	Primary Tumor	1	0	alive	326	51		Normal	Normal	TUMOR FREE	Normal	male	white
TCGA-CJ-4892-01	8.19139	stage i	M0	N0	T1b	Primary Tumor	1	0	alive	1521	65		Normal	Normal	TUMOR FREE	Normal	female	white
TCGA-CW-6088-01	8.72022	stage i	M0	N0	T1b	Primary Tumor	1	0	alive	3222	60						male	white
TCGA-CZ-4854-01	8.76553	stage i	M0	N0	T1b	Primary Tumor	1	1	dead	1404	68		Low		TUMOR FREE	Low	male	white
TCGA-CZ-4856-01	8.66244	stage i	M0	N0	T1b	Primary Tumor	1	0	alive	18	62		Normal			Normal	female	white
TCGA-CZ-5984-01	9.15337	stage i	M0	N0	T1b	Primary Tumor	1	0	alive	2067	51		Low		TUMOR FREE	Low	male	white
TCGA-CZ-5988-01	8.50365	stage i	M0	N0	T1b	Primary Tumor	1	0	alive	693	38		Low		TUMOR FREE	Normal	male	white
TCGA-A3-3319-01	9.61053	stage i	M0	NX	T1b	Primary Tumor	1	0	alive	1130	70				TUMOR FREE		male	white
TCGA-A3-3320-01	8.48728	stage i	M0	NX	T1b	Primary Tumor	1	0	alive	1508	52				TUMOR FREE		female	white
TCGA-A3-3323-01	8.44299	stage i	M0	NX	T1b	Primary Tumor	1	0	alive	1106	53				TUMOR FREE		male	white
TCGA-A3-3324-01	8.46308	stage i	M0	NX	T1b	Primary Tumor	1	0	alive	1186	51				TUMOR FREE		male	white
TCGA-A3-3346-01	9.99606	stage i	M0	NX	T1b	Primary Tumor	1	1	dead	137	68				WITH TUMOR		male	white
TCGA-A3-3382-01	10.0073	stage i	M0	NX	T1b	Primary Tumor	1	0	alive	574	69				WITH TUMOR		male	white
TCGA-AK-3434-01	8.60817	stage i	M0	NX	T1b	Primary Tumor	1	0	alive	2087	72		Normal	Normal	WITH TUMOR	Low	male	white
TCGA-AK-3444-01	8.60818	stage i	M0	NX	T1b	Primary Tumor	1	0	alive	1471	80				TUMOR FREE		female	white
TCGA-AK-3454-01	8.34401	stage i	M0	NX	T1b	Primary Tumor	1	0	alive	874	84		Low		TUMOR FREE	Normal	male	white
TCGA-AK-3458-01	8.54793	stage i	M0	NX	T1b	Primary Tumor	1	0	alive	1168	48		Normal		TUMOR FREE	Normal	male	white
TCGA-B0-5117-01	8.17562	stage i	M0	NX	T1b	Primary Tumor	1	0	alive	1608	40		Normal		TUMOR FREE	Normal	male	white
TCGA-B0-5690-01	8.32276	stage i	M0	NX	T1b	Primary Tumor	1	0	alive	3392	53		Normal		TUMOR FREE		female	white
TCGA-B0-5693-01	8.24668	stage i	M0	NX	T1b	Primary Tumor	1	0	alive	4074	47		Normal		TUMOR FREE	Normal	female	white
TCGA-B0-5812-01	8.60166	stage i	M0	NX	T1b	Primary Tumor	1	0	alive	3834	53		Low		TUMOR FREE	Normal	male	white
TCGA-B2-3924-01	8.59172	stage i	M0	NX	T1b	Primary Tumor	1	0	alive	1092	73		Low		TUMOR FREE	Normal	male	white
TCGA-B2-4102-01	8.19551	stage i	M0	NX	T1b	Primary Tumor	1	0	alive	952	61		Normal		TUMOR FREE	Normal	male	white
TCGA-BP-4161-01	8.85941	stage i	M0	NX	T1b	Primary Tumor	1	0	alive	2746	74		Low		WITH TUMOR	Normal	male	white
TCGA-BP-4176-01	8.55954	stage i	M0	NX	T1b	Primary Tumor	1	0	alive	1955	64		Normal		TUMOR FREE	Normal	male	white
TCGA-BP-4804-01	8.57399	stage i	M0	NX	T1b	Primary Tumor	1	0	alive	1459	59		Low		WITH TUMOR	Normal	male	white
TCGA-BP-4959-01	8.32663	stage i	M0	NX	T1b	Primary Tumor	1	0	alive	2660	49		Low		TUMOR FREE	Normal	male	white
TCGA-BP-4963-01	9.46216	stage i	M0	NX	T1b	Primary Tumor	1	0	alive	1834	63		Low		TUMOR FREE	Normal	male	white
TCGA-BP-4975-01	8.32166	stage i	M0	NX	T1b	Primary Tumor	1	0	alive	1433	40		Normal		TUMOR FREE	Normal	male	white
TCGA-BP-4977-01	8.67771	stage i	M0	NX	T1b	Primary Tumor	1	0	alive	454	57		Normal		TUMOR FREE	Normal	male	white
TCGA-BP-4982-01	7.92786	stage i	M0	NX	T1b	Primary Tumor	1	0	alive	1014	42		Low		TUMOR FREE	Normal	male	white
TCGA-BP-4992-01	9.69053	stage i	M0	NX	T1b	Primary Tumor	1	0	alive	501	66		Low		TUMOR FREE	Normal	male	white
TCGA-BP-5000-01	8.25797	stage i	M0	NX	T1b	Primary Tumor	1	0	alive	563	40		Normal		TUMOR FREE	Normal	male	white
TCGA-BP-5001-01	8.42011	stage i	M0	NX	T1b	Primary Tumor	1	0	alive	1177	43		Low		TUMOR FREE	Normal	female	white
TCGA-BP-5189-01	7.82089	stage i	M0	NX	T1b	Primary Tumor	1	1	dead	822	60		Low		WITH TUMOR	Low	male	white
TCGA-CJ-4634-01	9.2353	stage i	M0	NX	T1b	Primary Tumor	1	0	alive	3498	60		Normal		TUMOR FREE	Normal	female	white
TCGA-CJ-4635-01	8.55312	stage i	M0	NX	T1b	Primary Tumor	1	0	alive	1416	48		Normal	Elevated	TUMOR FREE	Normal	male	white
TCGA-CJ-4893-01	8.18555	stage i	M0	NX	T1b	Primary Tumor	1	0	alive	750	76		Normal	Normal	TUMOR FREE	Normal	female	white
TCGA-CJ-4903-01	8.04189	stage i	M0	NX	T1b	Primary Tumor	1	0	alive	1559	50		Normal	Normal	TUMOR FREE	Normal	male	white
TCGA-CJ-4920-01	8.91578	stage i	M0	NX	T1b	Primary Tumor	1	1	dead	139	64		Normal	Normal	TUMOR FREE	Normal	female	white
TCGA-CJ-5683-01	8.53591	stage i	M0	NX	T1b	Primary Tumor	1	0	alive	1889	78		Low		TUMOR FREE	Normal	male	white
TCGA-CJ-5686-01	9.06051	stage i	M0	NX	T1b	Primary Tumor	1	0	alive	2038	59		Normal		TUMOR FREE	Normal	female	white
TCGA-CJ-5689-01	9.36165	stage i	M0	NX	T1b	Primary Tumor	1	1	dead	1620	90		Low		TUMOR FREE	Elevated	male	white
TCGA-CJ-6031-01	8.94079	stage i	M0	NX	T1b	Primary Tumor	1	0	alive	1906	54		Normal	Normal	TUMOR FREE	Normal	male	white
TCGA-CW-5581-01	8.18617	stage i	M0	NX	T1b	Primary Tumor	1	0	alive	2799	44				TUMOR FREE		male	white
TCGA-CW-6090-01	9.03392	stage i	M0	NX	T1b	Primary Tumor	1	0	alive	2552	68						male	white
TCGA-CZ-4862-01	8.4084	stage i	M0	NX	T1b	Primary Tumor	1	0	alive	3271	46		Normal		TUMOR FREE	Normal	male	white
TCGA-EU-5906-01	8.86524	stage i	M0	NX	T1b	Primary Tumor	1	0	alive	206	55		Normal		TUMOR FREE	Normal	male	white
TCGA-A3-3347-01	9.3029	stage iii	M0	N1	T1b	Primary Tumor	1	1	dead	1610	76				WITH TUMOR		female	white
TCGA-G6-A5PC-01	7.70036	stage iv	M1	N0	T1b	Primary Tumor	1	1	dead	242	54	M1	Normal	Normal	WITH TUMOR	Normal	female	black or african american
TCGA-CZ-5461-01	9.27013	stage iv	M1	NX	T1b	Primary Tumor	1	1	dead	330	52		Low		WITH TUMOR	Normal	male	white
TCGA-CZ-5462-01	8.85604	stage iv	M1	NX	T1b	Primary Tumor	1	1	dead	311	83		Low		WITH TUMOR	Normal	male	white
TCGA-A3-3363-01	7.0462	stage ii	M0	N0	T2	Primary Tumor	1	0	alive	319	50				TUMOR FREE		male	asian
TCGA-AK-3456-01	8.0154	stage ii	M0	N0	T2	Primary Tumor	1	0	alive	1143	48		Low			Normal	male	black or african american
TCGA-A3-3317-01	8.3153	stage ii	M0	N0	T2	Primary Tumor	1	0	alive	1491	67				TUMOR FREE		male	not reported
TCGA-CZ-5470-01	8.84172	stage ii	M0	N0	T2	Primary Tumor	1	0	alive	386	72		Low			Normal	female	not reported
TCGA-A3-3357-01	8.55186	stage ii	M0	N0	T2	Primary Tumor	1	0	alive	2688	62				TUMOR FREE		male	white
TCGA-AK-3429-01	8.15903	stage ii	M0	N0	T2	Primary Tumor	1	0	alive	3328	54		Normal		TUMOR FREE	Normal	female	white
TCGA-AK-3433-01	7.81003	stage ii	M0	N0	T2	Primary Tumor	1	0	alive	3409	48		Normal		TUMOR FREE	Normal	female	white
TCGA-AK-3443-01	7.22122	stage ii	M0	N0	T2	Primary Tumor	1	0	alive	1423	45				TUMOR FREE		male	white
TCGA-AK-3451-01	7.76748	stage ii	M0	N0	T2	Primary Tumor	1	0	alive	2868	48		Normal		TUMOR FREE	Normal	male	white
TCGA-B0-4816-01	8.02879	stage ii	M0	N0	T2	Primary Tumor	1	1	dead	1371	49		Low		WITH TUMOR	Low	male	white
TCGA-B0-4852-01	8.44794	stage ii	M0	N0	T2	Primary Tumor	1	1	dead	1121	78		Low		WITH TUMOR	Elevated	female	white
TCGA-B0-5706-01	9.59996	stage ii	M0	N0	T2	Primary Tumor	1	0	alive	3205	45		Low		TUMOR FREE	Normal	male	white
TCGA-B4-5844-01	9.20869	stage ii	M0	N0	T2	Primary Tumor	1	0	alive	7	61		Normal			Low	female	white
TCGA-BP-4169-01	8.34035	stage ii	M0	N0	T2	Primary Tumor	1	1	dead	701	76		Low		WITH TUMOR	Normal	female	white
TCGA-BP-4173-01	8.51914	stage ii	M0	N0	T2	Primary Tumor	1	0	alive	1893	47		Low		TUMOR FREE	Normal	male	white
TCGA-BP-4174-01	9.14533	stage ii	M0	N0	T2	Primary Tumor	1	0	alive	1879	49		Low		TUMOR FREE	Normal	male	white
TCGA-BP-4327-01	9.39763	stage ii	M0	N0	T2	Primary Tumor	1	1	dead	109	75		Low		TUMOR FREE	Elevated	female	white
TCGA-BP-4960-01	8.5433	stage ii	M0	N0	T2	Primary Tumor	1	0	alive	2172	46		Low		TUMOR FREE	Normal	male	white
TCGA-BP-5007-01	8.14239	stage ii	M0	N0	T2	Primary Tumor	1	0	alive	1140	45		Normal		TUMOR FREE	Normal	male	white
TCGA-CJ-4639-01	8.54865	stage ii	M0	N0	T2	Primary Tumor	1	0	alive	3229	49		Normal		TUMOR FREE	Normal	female	white
TCGA-CZ-4864-01	7.7876	stage ii	M0	N0	T2	Primary Tumor	1	1	dead	2830	86		Low		TUMOR FREE	Low	male	white
TCGA-CZ-5451-01	8.25333	stage ii	M0	N0	T2	Primary Tumor	1	0	alive	1929	74		Low		TUMOR FREE	Normal	male	white
TCGA-CZ-5452-01	8.91768	stage ii	M0	N0	T2	Primary Tumor	1	0	alive	1789	69		Normal		TUMOR FREE	Normal	male	white
TCGA-CZ-5456-01	10.3187	stage ii	M0	N0	T2	Primary Tumor	1	0	alive	2422	57		Low		WITH TUMOR	Normal	male	white
TCGA-CZ-5469-01	9.03715	stage ii	M0	N0	T2	Primary Tumor	1	1	dead	946	41		Low		WITH TUMOR	Normal	male	white
TCGA-CZ-5985-01	8.66898	stage ii	M0	N0	T2	Primary Tumor	1	0	alive	1997	58		Low		TUMOR FREE	Normal	male	white
TCGA-CZ-5989-01	8.14014	stage ii	M0	N0	T2	Primary Tumor	1	0	alive	1905	60		Low		TUMOR FREE	Normal	male	white
TCGA-A3-3316-01	9.2417	stage ii	M0	NX	T2	Primary Tumor	1	0	alive	1493	57				TUMOR FREE		male	white
TCGA-AK-3431-01	8.65703	stage ii	M0	NX	T2	Primary Tumor	1	1	dead	2241	62				TUMOR FREE		female	white
TCGA-AK-3447-01	7.47367	stage ii	M0	NX	T2	Primary Tumor	1	0	alive	1217	83		Low		TUMOR FREE	Normal	male	white
TCGA-AK-3453-01	7.3822	stage ii	M0	NX	T2	Primary Tumor	1	0	alive	2531	58						female	white
TCGA-B0-4818-01	8.21159	stage ii	M0	NX	T2	Primary Tumor	1	1	dead	510	68		Low		WITH TUMOR	Normal	female	white
TCGA-B0-4822-01	9.25137	stage ii	M0	NX	T2	Primary Tumor	1	1	dead	1111	78		Low		WITH TUMOR	Normal	male	white
TCGA-B2-3923-01	8.07437	stage ii	M0	NX	T2	Primary Tumor	1	0	alive	992	59		Normal	Elevated	TUMOR FREE	Normal	male	white
TCGA-BP-4962-01	8.72172	stage ii	M0	NX	T2	Primary Tumor	1	0	alive	1785	58		Low		TUMOR FREE	Normal	male	white
TCGA-BP-5200-01	8.42049	stage ii	M0	NX	T2	Primary Tumor	1	0	alive	1063	44		Low		TUMOR FREE	Normal	male	white
TCGA-CJ-4912-01	8.7039	stage ii	M0	NX	T2	Primary Tumor	1	0	alive	1657	61				TUMOR FREE		male	white
TCGA-CJ-6032-01	8.63095	stage ii	M0	NX	T2	Primary Tumor	1	0	alive	3639	63		Normal	Normal	TUMOR FREE	Normal	female	white
TCGA-CZ-4858-01	8.72326	stage ii	M0	NX	T2	Primary Tumor	1	1	dead	2105	39		Normal		WITH TUMOR	Normal	male	white
TCGA-CZ-4861-01	8.24871	stage ii	M0	NX	T2	Primary Tumor	1	1	dead	446	63		Normal		WITH TUMOR	Normal	male	white
TCGA-CZ-5453-01	8.47872	stage ii	M0	NX	T2	Primary Tumor	1	1	dead	2419	67		Low			Normal	male	white
TCGA-CZ-5463-01	8.33789	stage ii	M0	NX	T2	Primary Tumor	1	0	alive	662	76						male	white
TCGA-CJ-4869-01	8.53526	stage iii	M0	N1	T2	Primary Tumor	1	0	alive	2554	49		Normal		WITH TUMOR	Normal	male	white
TCGA-B0-5712-01	8.51429	stage iv	M1	N0	T2	Primary Tumor	1	0	alive	2722	68		Low		WITH TUMOR	Normal	female	black or african american
TCGA-AK-3436-01	9.61446	stage iv	M1	N0	T2	Primary Tumor	1	0	alive	3331	40		Normal		TUMOR FREE	Normal	male	white
TCGA-B0-4691-01	8.8565	stage iv	M1	N0	T2	Primary Tumor	1	1	dead	139	55		Normal		WITH TUMOR	Normal	male	white
TCGA-B0-5107-01	9.40629	stage iv	M1	N0	T2	Primary Tumor	1	1	dead	927	65		Low		WITH TUMOR	Normal	female	white
TCGA-B0-5115-01	9.15546	stage iv	M1	N0	T2	Primary Tumor	1	0	alive	1604	43		Normal		WITH TUMOR	Normal	male	white
TCGA-CZ-5454-01	9.30681	stage iv	M1	N0	T2	Primary Tumor	1	1	dead	722	63		Low		WITH TUMOR	Low	male	white
TCGA-B0-4828-01	8.70627	stage iv	M1	NX	T2	Primary Tumor	1	1	dead	307	79		Low		WITH TUMOR	Normal	male	white
TCGA-B0-4841-01	8.6292	stage iv	M1	NX	T2	Primary Tumor	1	1	dead	204	63		Low		WITH TUMOR	Normal	male	white
TCGA-B8-A54H-01	8.00284	stage ii	MX	N0	T2a	Primary Tumor	1	0	alive	256	69	M0					female	black or african american
TCGA-B2-A4SR-01	9.35724	stage ii	M0	NX	T2a	Primary Tumor	1	0	alive	507	61	M0	Low		TUMOR FREE	Normal	male	black or african american
TCGA-B8-A54J-01	7.76055	stage ii	MX	NX	T2a	Primary Tumor	1	0	alive	528	60	M0	Low		TUMOR FREE		male	black or african american
TCGA-MM-A564-01	9.44398	stage ii	MX	NX	T2a	Primary Tumor	1	0	alive	607	68	MX	Elevated		TUMOR FREE	Normal	male	black or african american
TCGA-A3-3351-01	8.58421	stage ii	M0	N0	T2a	Primary Tumor	1	0	alive	910	42				TUMOR FREE		male	white
TCGA-B2-4101-01	8.33107	stage ii	M0	NX	T2a	Primary Tumor	1	0	alive	648	52		Normal		TUMOR FREE	Normal	male	white
TCGA-B8-5162-01	9.22732	stage ii	M0	NX	T2a	Primary Tumor	1	0	alive	36	62		Low		TUMOR FREE	Normal	male	white
TCGA-CJ-5675-01	8.36105	stage ii	M0	NX	T2a	Primary Tumor	1	0	alive	3936	70		Normal	Normal	WITH TUMOR	Normal	male	white
TCGA-G6-A8L6-01	9.26987	stage iv	MX	NX	T2a	Primary Tumor	1	1	dead	313	55	M1	Normal		WITH TUMOR	Elevated	male	black or african american
TCGA-CJ-4643-01	8.41119	stage ii	M0	N0	T2b	Primary Tumor	1	0	alive	1793	67		Low	Normal	TUMOR FREE	Elevated	female	white
TCGA-CJ-4876-01	8.49384	stage ii	M0	N0	T2b	Primary Tumor	1	0	alive	1955	57		Low	Normal	TUMOR FREE	Low	male	white
TCGA-CJ-5678-01	8.34943	stage iv	M1	N0	T2b	Primary Tumor	1	1	dead	574	62		Normal		WITH TUMOR	Normal	male	black or african american
TCGA-CJ-4637-01	8.67539	stage iv	M1	NX	T2b	Primary Tumor	1	1	dead	2227	52		Low	Normal	WITH TUMOR	Elevated	female	white
TCGA-MM-A563-01	9.49318	not reported	MX	NX	T3	Primary Tumor	1	0	alive	591	41	MX	Normal		TUMOR FREE	Normal	male	black or african american
TCGA-B4-5838-01	9.39685	not reported	M0	N1	T3	Primary Tumor	1	0	alive	166	52		Normal			Normal	male	white
TCGA-A3-3372-01	8.89453	stage iii	M0	NX	T3	Primary Tumor	1	0	alive	735	64				TUMOR FREE		male	white
TCGA-B4-5377-01	8.90872	stage iv	M1	N0	T3	Primary Tumor	1	0	alive	365	68		Low	Elevated		Normal	female	white
TCGA-B2-5639-01	8.85978	stage iv	M1	NX	T3	Primary Tumor	1	1	dead	1003	46		Normal		WITH TUMOR	Normal	male	white
TCGA-BP-4983-01	8.97249	stage iii	M0	NX	T3a	Primary Tumor	1	0	alive	1413	67		Low		TUMOR FREE	Normal	female	asian
TCGA-BP-4330-01	8.62326	stage iii	M0	N0	T3a	Primary Tumor	1	0	alive	1888	60		Normal		TUMOR FREE	Normal	female	black or african american
TCGA-A3-A8OW-01	8.96134	stage iii	MX	NX	T3a	Primary Tumor	1	0	alive	323	37	M0	Low		TUMOR FREE	Normal	male	black or african american
TCGA-B0-5100-01	9.80374	stage iii	M0	NX	T3a	Primary Tumor	1	1	dead	1913	72		Low		WITH TUMOR	Normal	male	black or african american
TCGA-B8-A54D-01	8.34108	stage iii	MX	NX	T3a	Primary Tumor	1	0	alive	830	69	M0		Normal	TUMOR FREE		male	black or african american
TCGA-CJ-4870-01	8.49823	stage iii	M0	NX	T3a	Primary Tumor	1	0	alive	1498	58		Normal	Normal	TUMOR FREE	Normal	female	black or african american
TCGA-CJ-4882-01	8.963	stage iii	M0	NX	T3a	Primary Tumor	1	0	alive	1883	57		Low	Normal	TUMOR FREE	Normal	male	black or african american
TCGA-CZ-5466-01	9.43969	stage iii	M0	NX	T3a	Primary Tumor	1	0	alive	685	67		Low		TUMOR FREE	Normal	male	not reported
TCGA-B0-4693-01	8.95847	stage iii	M0	N0	T3a	Primary Tumor	1	1	dead	77	72		Low		TUMOR FREE	Elevated	female	white
TCGA-B0-4696-01	9.17219	stage iii	M0	N0	T3a	Primary Tumor	1	1	dead	866	58		Low		WITH TUMOR	Normal	male	white
TCGA-B0-4710-01	9.20162	stage iii	M0	N0	T3a	Primary Tumor	1	0	alive	1755	75		Low		TUMOR FREE	Low	female	white
TCGA-B0-4811-01	8.83104	stage iii	M0	N0	T3a	Primary Tumor	1	1	dead	1417	48		Normal		WITH TUMOR		male	white
TCGA-B0-4842-01	9.57141	stage iii	M0	N0	T3a	Primary Tumor	1	1	dead	1724	73		Low		WITH TUMOR	Low	female	white
TCGA-B0-4843-01	8.38024	stage iii	M0	N0	T3a	Primary Tumor	1	1	dead	320	57		Normal		WITH TUMOR	Normal	male	white
TCGA-B0-5075-01	9.56417	stage iii	M0	N0	T3a	Primary Tumor	1	1	dead	637	77		Normal		TUMOR FREE	Elevated	female	white
TCGA-B0-5085-01	8.67745	stage iii	M0	N0	T3a	Primary Tumor	1	1	dead	770	76		Low		TUMOR FREE	Normal	female	white
TCGA-B0-5095-01	9.42361	stage iii	M0	N0	T3a	Primary Tumor	1	1	dead	245	81		Low		TUMOR FREE	Low	male	white
TCGA-B0-5108-01	9.63923	stage iii	M0	N0	T3a	Primary Tumor	1	0	alive	1782	54		Low		TUMOR FREE	Low	male	white
TCGA-B0-5113-01	9.18708	stage iii	M0	N0	T3a	Primary Tumor	1	0	alive	1175	69		Low		TUMOR FREE	Normal	female	white
TCGA-B0-5694-01	7.94291	stage iii	M0	N0	T3a	Primary Tumor	1	1	dead	480	71		Low		WITH TUMOR	Low	male	white
TCGA-B0-5696-01	8.87207	stage iii	M0	N0	T3a	Primary Tumor	1	0	alive	2609	69		Normal		WITH TUMOR		male	white
TCGA-B8-4151-01	8.64245	stage iii	M0	N0	T3a	Primary Tumor	1	0	alive	1299	51		Normal	Normal	TUMOR FREE	Normal	female	white
TCGA-B8-4620-01	9.01387	stage iii	M0	N0	T3a	Primary Tumor	1	0	alive	777	70		Low		TUMOR FREE	Normal	female	white
TCGA-B8-5163-01	9.49707	stage iii	M0	N0	T3a	Primary Tumor	1	0	alive	822	63						female	white
TCGA-B8-5164-01	8.61848	stage iii	M0	N0	T3a	Primary Tumor	1	0	alive	26	65				TUMOR FREE		male	white
TCGA-B8-5550-01	9.02479	stage iii	M0	N0	T3a	Primary Tumor	1	0	alive	1476	71		Normal		TUMOR FREE	Normal	male	white
TCGA-BP-4160-01	8.29501	stage iii	M0	N0	T3a	Primary Tumor	1	0	alive	2881	67		Low		TUMOR FREE	Normal	male	white
TCGA-BP-4163-01	8.87053	stage iii	M0	N0	T3a	Primary Tumor	1	0	alive	2839	60		Low		TUMOR FREE	Elevated	female	white
TCGA-BP-4166-01	8.03756	stage iii	M0	N0	T3a	Primary Tumor	1	0	alive	13	69		Low		TUMOR FREE	Normal	male	white
TCGA-BP-4329-01	9.30983	stage iii	M0	N0	T3a	Primary Tumor	1	1	dead	845	75		Low		WITH TUMOR	Normal	male	white
TCGA-BP-4332-01	8.22878	stage iii	M0	N0	T3a	Primary Tumor	1	0	alive	1133	36		Low		TUMOR FREE	Normal	male	white
TCGA-BP-4334-01	7.83009	stage iii	M0	N0	T3a	Primary Tumor	1	1	dead	645	56		Low		WITH TUMOR	Normal	male	white
TCGA-BP-4343-01	8.19095	stage iii	M0	N0	T3a	Primary Tumor	1	1	dead	1912	64		Low		WITH TUMOR	Normal	male	white
TCGA-BP-4351-01	9.43603	stage iii	M0	N0	T3a	Primary Tumor	1	0	alive	970	51		Low		WITH TUMOR	Normal	female	white
TCGA-BP-4967-01	8.24494	stage iii	M0	N0	T3a	Primary Tumor	1	0	alive	205	76		Low		TUMOR FREE	Normal	male	white
TCGA-BP-4971-01	8.73251	stage iii	M0	N0	T3a	Primary Tumor	1	0	alive	1487	40		Low		TUMOR FREE	Low	male	white
TCGA-BP-4985-01	9.23438	stage iii	M0	N0	T3a	Primary Tumor	1	1	dead	952	72		Normal		WITH TUMOR	Normal	male	white
TCGA-BP-4989-01	8.12609	stage iii	M0	N0	T3a	Primary Tumor	1	0	alive	118	58		Low		TUMOR FREE	Normal	male	white
TCGA-BP-5010-01	9.49972	stage iii	M0	N0	T3a	Primary Tumor	1	1	dead	878	63		Low		WITH TUMOR	Normal	male	white
TCGA-BP-5191-01	8.61157	stage iii	M0	N0	T3a	Primary Tumor	1	0	alive	967	79		Low		TUMOR FREE	Normal	male	white
TCGA-CJ-4636-01	9.03745	stage iii	M0	N0	T3a	Primary Tumor	1	0	alive	1924	51		Normal	Normal	TUMOR FREE	Normal	male	white
TCGA-CJ-4640-01	8.48048	stage iii	M0	N0	T3a	Primary Tumor	1	0	alive	3480	49		Normal		TUMOR FREE	Normal	male	white
TCGA-CJ-4873-01	9.82857	stage iii	M0	N0	T3a	Primary Tumor	1	0	alive	2259	85		Normal	Normal	TUMOR FREE	Normal	female	white
TCGA-CJ-4894-01	8.36794	stage iii	M0	N0	T3a	Primary Tumor	1	1	dead	841	58		Low		WITH TUMOR	Normal	male	white
TCGA-CZ-5467-01	8.83277	stage iii	M0	N0	T3a	Primary Tumor	1	1	dead	73	86		Low		WITH TUMOR	Normal	female	white
TCGA-AK-3426-01	9.47067	stage iii	M0	N1	T3a	Primary Tumor	1	1	dead	885	37		Low			Normal	male	white
TCGA-B0-4810-01	8.71115	stage iii	M0	N1	T3a	Primary Tumor	1	1	dead	478	47		Low		WITH TUMOR	Elevated	male	white
TCGA-B0-5096-01	9.52102	stage iii	M0	N1	T3a	Primary Tumor	1	1	dead	68	72		Normal		TUMOR FREE	Normal	female	white
TCGA-B8-5158-01	9.34221	stage iii	M0	N1	T3a	Primary Tumor	1	0	alive	1218	56		Normal		TUMOR FREE	Normal	male	white
TCGA-BP-4761-01	9.91047	stage iii	M0	N1	T3a	Primary Tumor	1	0	alive	182	57		Low		TUMOR FREE	Normal	male	white
TCGA-AK-3445-01	8.43241	stage iii	M0	NX	T3a	Primary Tumor	1	0	alive	2392	69				TUMOR FREE		male	white
TCGA-B0-4706-01	8.53605	stage iii	M0	NX	T3a	Primary Tumor	1	1	dead	65	61		Low		TUMOR FREE	Low	male	white
TCGA-B0-4707-01	9.0249	stage iii	M0	NX	T3a	Primary Tumor	1	1	dead	600	63		Low		WITH TUMOR	Normal	male	white
TCGA-B0-4718-01	8.62371	stage iii	M0	NX	T3a	Primary Tumor	1	0	alive	1778	57		Low		WITH TUMOR	Normal	male	white
TCGA-B0-4815-01	9.73121	stage iii	M0	NX	T3a	Primary Tumor	1	1	dead	1588	65		Low		WITH TUMOR		male	white
TCGA-B0-4849-01	8.39432	stage iii	M0	NX	T3a	Primary Tumor	1	1	dead	69	51		Elevated		WITH TUMOR	Normal	male	white
TCGA-B0-5709-01	8.64818	stage iii	M0	NX	T3a	Primary Tumor	1	0	alive	3974	62		Normal		TUMOR FREE	Normal	female	white
TCGA-BP-4164-01	8.4396	stage iii	M0	NX	T3a	Primary Tumor	1	1	dead	992	51		Low	Normal	TUMOR FREE	Elevated	female	white
TCGA-BP-4167-01	8.80256	stage iii	M0	NX	T3a	Primary Tumor	1	0	alive	2718	59		Low		TUMOR FREE	Normal	male	white
TCGA-BP-4341-01	8.6216	stage iii	M0	NX	T3a	Primary Tumor	1	1	dead	1589	67		Low		WITH TUMOR	Normal	male	white
TCGA-BP-4355-01	7.87524	stage iii	M0	NX	T3a	Primary Tumor	1	1	dead	953	59		Low			Normal	female	white
TCGA-BP-4803-01	8.25929	stage iii	M0	NX	T3a	Primary Tumor	1	0	alive	204	79		Low		TUMOR FREE	Normal	male	white
TCGA-BP-4972-01	8.70535	stage iii	M0	NX	T3a	Primary Tumor	1	0	alive	1502	43		Normal		TUMOR FREE	Normal	female	white
TCGA-BP-4973-01	8.25461	stage iii	M0	NX	T3a	Primary Tumor	1	0	alive	1384	47		Normal		TUMOR FREE	Normal	male	white
TCGA-BP-4981-01	8.17909	stage iii	M0	NX	T3a	Primary Tumor	1	1	dead	1097	75		Normal		TUMOR FREE	Low	female	white
TCGA-BP-5183-01	8.63682	stage iii	M0	NX	T3a	Primary Tumor	1	0	alive	1291	57		Normal		TUMOR FREE	Low	male	white
TCGA-BP-5202-01	8.81884	stage iii	M0	NX	T3a	Primary Tumor	1	0	alive	29	75		Low		TUMOR FREE	Low	male	white
TCGA-CJ-4878-01	8.21202	stage iii	M0	NX	T3a	Primary Tumor	1	0	alive	2186	71		Normal	Normal	TUMOR FREE	Normal	female	white
TCGA-CJ-4881-01	9.93819	stage iii	M0	NX	T3a	Primary Tumor	1	0	alive	2014	41		Normal	Normal	WITH TUMOR	Normal	male	white
TCGA-CJ-4884-01	8.57468	stage iii	M0	NX	T3a	Primary Tumor	1	0	alive	1759	72		Normal		TUMOR FREE	Normal	female	white
TCGA-CJ-4897-01	8.67681	stage iii	M0	NX	T3a	Primary Tumor	1	0	alive	3341	79		Normal		WITH TUMOR	Normal	female	white
TCGA-CJ-4902-01	8.74909	stage iii	M0	NX	T3a	Primary Tumor	1	0	alive	1520	61		Normal	Normal	TUMOR FREE	Normal	male	white
TCGA-CJ-4916-01	8.40143	stage iii	M0	NX	T3a	Primary Tumor	1	0	alive	1373	69				TUMOR FREE		female	white
TCGA-CJ-5684-01	9.29765	stage iii	M0	NX	T3a	Primary Tumor	1	0	alive	2231	61		Low		TUMOR FREE		male	white
TCGA-CW-6097-01	9.46796	stage iii	M0	NX	T3a	Primary Tumor	1	1	dead	571	32				WITH TUMOR		male	white
TCGA-CZ-5457-01	8.28063	stage iii	M0	NX	T3a	Primary Tumor	1	0	alive	2754	62		Low		WITH TUMOR	Normal	male	white
TCGA-CZ-5458-01	8.5855	stage iii	M0	NX	T3a	Primary Tumor	1	0	alive	2789	43		Low		TUMOR FREE	Normal	male	white
TCGA-EU-5907-01	9.55344	stage iii	M0	NX	T3a	Primary Tumor	1	0	alive	127	81		Normal		TUMOR FREE	Elevated	male	white
TCGA-B0-4701-01	8.26399	stage iv	M1	N0	T3a	Primary Tumor	1	1	dead	238	66		Normal		WITH TUMOR	Normal	female	white
TCGA-B0-4703-01	8.95753	stage iv	M1	N0	T3a	Primary Tumor	1	1	dead	182	51		Low		WITH TUMOR	Elevated	male	white
TCGA-B0-4846-01	8.4095	stage iv	M1	N0	T3a	Primary Tumor	1	1	dead	1200	52		Normal		WITH TUMOR	Normal	male	white
TCGA-B0-5080-01	9.07081	stage iv	M1	N0	T3a	Primary Tumor	1	1	dead	342	63		Normal		WITH TUMOR	Normal	male	white
TCGA-B8-4143-01	8.59463	stage iv	M1	N0	T3a	Primary Tumor	1	1	dead	709	66		Low		WITH TUMOR	Normal	female	white
TCGA-B8-4622-01	8.81201	stage iv	M1	N0	T3a	Primary Tumor	1	0	alive	1525	57		Low		TUMOR FREE	Normal	male	white
TCGA-BP-4335-01	8.23606	stage iv	M1	N0	T3a	Primary Tumor	1	1	dead	475	65		Low		WITH TUMOR	Elevated	female	white
TCGA-BP-4771-01	8.99464	stage iv	M1	N0	T3a	Primary Tumor	1	1	dead	162	62		Normal		WITH TUMOR	Normal	male	white
TCGA-BP-4787-01	10.1128	stage iv	M1	N0	T3a	Primary Tumor	1	1	dead	480	59		Low	Normal	WITH TUMOR	Elevated	female	white
TCGA-BP-4974-01	8.47009	stage iv	M1	N0	T3a	Primary Tumor	1	1	dead	211	58		Low		WITH TUMOR	Normal	male	white
TCGA-CJ-4644-01	8.88397	stage iv	M1	N0	T3a	Primary Tumor	1	1	dead	336	48		Low		WITH TUMOR	Elevated	female	white
TCGA-CJ-4890-01	9.1021	stage iv	M1	N0	T3a	Primary Tumor	1	0	alive	3519	72		Low	Elevated	WITH TUMOR	Normal	male	white
TCGA-CJ-4904-01	8.65613	stage iv	M1	N0	T3a	Primary Tumor	1	0	alive	3302	60		Normal	Normal	WITH TUMOR	Normal	female	white
TCGA-CJ-4918-01	8.76766	stage iv	M1	N0	T3a	Primary Tumor	1	1	dead	93	64		Normal	Normal	WITH TUMOR	Normal	male	white
TCGA-CJ-6033-01	9.05242	stage iv	M1	N0	T3a	Primary Tumor	1	1	dead	224	54		Low		WITH TUMOR	Elevated	female	white
TCGA-CW-5591-01	8.89207	stage iv	M1	N0	T3a	Primary Tumor	1	0	alive	2271	56				WITH TUMOR		male	white
TCGA-CZ-4857-01	8.40631	stage iv	M1	N0	T3a	Primary Tumor	1	1	dead	1432	56		Low		WITH TUMOR	Normal	male	white
TCGA-B0-5084-01	8.83041	stage iv	M1	N1	T3a	Primary Tumor	1	1	dead	222	33		Normal		WITH TUMOR	Elevated	male	white
TCGA-CJ-4638-01	8.71018	stage iv	M1	N1	T3a	Primary Tumor	1	1	dead	431	46		Low	Normal	WITH TUMOR	Normal	female	white
TCGA-CW-6087-01	9.50009	stage iv	M1	N1	T3a	Primary Tumor	1	1	dead	41	61				TUMOR FREE		male	white
TCGA-B0-4712-01	9.39619	stage iv	M1	NX	T3a	Primary Tumor	1	1	dead	1337	76		Low		WITH TUMOR	Normal	male	white
TCGA-B0-4844-01	8.45379	stage iv	M1	NX	T3a	Primary Tumor	1	1	dead	313	60		Low		WITH TUMOR	Normal	male	white
TCGA-B0-4845-01	9.26087	stage iv	M1	NX	T3a	Primary Tumor	1	1	dead	1986	70		Low		WITH TUMOR	Elevated	male	white
TCGA-B0-4847-01	8.32342	stage iv	M1	NX	T3a	Primary Tumor	1	1	dead	793	60		Low	Normal		Normal	male	white
TCGA-BP-5178-01	9.58531	stage iv	M1	NX	T3a	Primary Tumor	1	1	dead	1912	71		Low	Elevated	WITH TUMOR	Normal	male	white
TCGA-CJ-4641-01	8.85964	stage iv	M1	NX	T3a	Primary Tumor	1	1	dead	1661	55		Normal	Normal	WITH TUMOR	Normal	female	white
TCGA-CJ-4871-01	8.58079	stage iv	M1	NX	T3a	Primary Tumor	1	0	alive	2423	63		Low	Normal	TUMOR FREE	Elevated	male	white
TCGA-CJ-4875-01	8.12617	stage iv	M1	NX	T3a	Primary Tumor	1	1	dead	3554	67		Low		WITH TUMOR	Normal	male	white
TCGA-CJ-4885-01	8.04672	stage iv	M1	NX	T3a	Primary Tumor	1	0	alive	3451	64		Low	Normal	WITH TUMOR	Normal	male	white
TCGA-CJ-4887-01	8.74534	stage iv	M1	NX	T3a	Primary Tumor	1	1	dead	932	48		Normal	Normal	WITH TUMOR	Normal	male	white
TCGA-CJ-4888-01	9.87428	stage iv	M1	NX	T3a	Primary Tumor	1	1	dead	1567	59		Low		WITH TUMOR	Normal	male	white
TCGA-CJ-4895-01	8.8548	stage iv	M1	NX	T3a	Primary Tumor	1	1	dead	1200	62		Low	Normal	WITH TUMOR	Elevated	male	white
TCGA-CJ-4923-01	9.21729	stage iv	M1	NX	T3a	Primary Tumor	1	1	dead	572	63		Normal	Normal	WITH TUMOR	Normal	female	white
TCGA-CJ-5677-01	9.47183	stage iv	M1	NX	T3a	Primary Tumor	1	1	dead	782	54		Low	Normal	WITH TUMOR	Normal	female	white
TCGA-CJ-5680-01	8.60886	stage iv	M1	NX	T3a	Primary Tumor	1	1	dead	768	65		Normal	Normal	WITH TUMOR	Normal	female	white
TCGA-CJ-5681-01	9.34064	stage iv	M1	NX	T3a	Primary Tumor	1	1	dead	552	44		Low	Elevated	WITH TUMOR	Normal	female	white
TCGA-CJ-5682-01	8.9376	stage iv	M1	NX	T3a	Primary Tumor	1	0	alive	3736	60		Normal	Normal	WITH TUMOR	Normal	male	white
TCGA-CJ-6028-01	9.54815	stage iv	M1	NX	T3a	Primary Tumor	1	1	dead	1625	58		Low	Normal	WITH TUMOR	Normal	male	white
TCGA-CW-5580-01	8.84714	stage iv	M1	NX	T3a	Primary Tumor	1	1	dead	1964	73						female	white
TCGA-CW-5590-01	9.66178	stage iv	M1	NX	T3a	Primary Tumor	1	1	dead	1075	51						male	white
TCGA-BP-4798-01	9.18475	not reported	M1	N0	T3b	Primary Tumor	1	1	dead	334	74		Low		WITH TUMOR	Elevated	male	white
TCGA-B0-4821-01	8.81612	stage iii	M0	N0	T3b	Primary Tumor	1	1	dead	1230	68		Normal		WITH TUMOR		female	asian
TCGA-A3-3307-01	8.12019	stage iii	M0	N0	T3b	Primary Tumor	1	0	alive	1436	66				WITH TUMOR		male	not reported
TCGA-CZ-5465-01	9.51499	stage iii	M0	NX	T3b	Primary Tumor	1	1	dead	2564	76		Low		TUMOR FREE	Normal	female	not reported
TCGA-A3-3308-01	8.56948	stage iii	M0	N0	T3b	Primary Tumor	1	0	alive	16	77		Normal		TUMOR FREE	Normal	female	white
TCGA-AK-3428-01	8.04107	stage iii	M0	N0	T3b	Primary Tumor	1	0	alive	3728	62		Low		TUMOR FREE	Normal	male	white
TCGA-B0-4827-01	9.39637	stage iii	M0	N0	T3b	Primary Tumor	1	1	dead	885	77		Low		WITH TUMOR	Normal	female	white
TCGA-B0-5081-01	8.87988	stage iii	M0	N0	T3b	Primary Tumor	1	1	dead	362	79		Low		WITH TUMOR	Elevated	female	white
TCGA-B0-5097-01	9.02732	stage iii	M0	N0	T3b	Primary Tumor	1	0	alive	665	59		Normal		WITH TUMOR	Normal	female	white
TCGA-B0-5116-01	8.28574	stage iii	M0	N0	T3b	Primary Tumor	1	0	alive	1274	52		Normal		TUMOR FREE	Normal	male	white
TCGA-B0-5400-01	8.80784	stage iii	M0	N0	T3b	Primary Tumor	1	0	alive	1733	59		Low		TUMOR FREE	Elevated	female	white
TCGA-B0-5692-01	8.06324	stage iii	M0	N0	T3b	Primary Tumor	1	0	alive	3944	66		Normal		TUMOR FREE	Normal	female	white
TCGA-B0-5701-01	9.14763	stage iii	M0	N0	T3b	Primary Tumor	1	0	alive	2461	65		Normal		WITH TUMOR	Normal	male	white
TCGA-B0-5713-01	8.89958	stage iii	M0	N0	T3b	Primary Tumor	1	0	alive	2782	75		Normal		TUMOR FREE	Normal	female	white
TCGA-B4-5832-01	9.96894	stage iii	M0	N0	T3b	Primary Tumor	1	0	alive	155	65		Normal			Normal	male	white
TCGA-BP-4337-01	9.20209	stage iii	M0	N0	T3b	Primary Tumor	1	1	dead	2	76		Normal		TUMOR FREE	Elevated	female	white
TCGA-BP-4345-01	8.66799	stage iii	M0	N0	T3b	Primary Tumor	1	0	alive	1516	62		Normal		TUMOR FREE	Normal	male	white
TCGA-BP-4346-01	8.54469	stage iii	M0	N0	T3b	Primary Tumor	1	1	dead	1493	57		Low		TUMOR FREE	Normal	male	white
TCGA-BP-4797-01	8.87718	stage iii	M0	N0	T3b	Primary Tumor	1	0	alive	1107	34		Normal		TUMOR FREE	Normal	male	white
TCGA-BP-4799-01	8.8054	stage iii	M0	N0	T3b	Primary Tumor	1	1	dead	1133	70		Normal		WITH TUMOR	Normal	male	white
TCGA-BP-5198-01	8.83748	stage iii	M0	N0	T3b	Primary Tumor	1	0	alive	603	72		Low		TUMOR FREE	Normal	male	white
TCGA-CW-5587-01	8.25278	stage iii	M0	N0	T3b	Primary Tumor	1	0	alive	2226	62				TUMOR FREE		female	white
TCGA-CZ-4863-01	7.99467	stage iii	M0	N0	T3b	Primary Tumor	1	0	alive	1928	51		Low		TUMOR FREE	Normal	female	white
TCGA-AK-3430-01	8.93253	stage iii	M0	N1	T3b	Primary Tumor	1	1	dead	480	61		Low			Elevated	male	white
TCGA-B0-5109-01	8.6702	stage iii	M0	N1	T3b	Primary Tumor	1	1	dead	587	69		Low		WITH TUMOR	Elevated	male	white
TCGA-CW-5584-01	8.74381	stage iii	M0	N1	T3b	Primary Tumor	1	1	dead	164	74						male	white
TCGA-AK-3455-01	8.29895	stage iii	M0	NX	T3b	Primary Tumor	1	1	dead	683	71		Low			Elevated	female	white
TCGA-B0-4694-01	8.77696	stage iii	M0	NX	T3b	Primary Tumor	1	1	dead	106	72		Low		TUMOR FREE	Low	male	white
TCGA-B0-4713-01	8.995	stage iii	M0	NX	T3b	Primary Tumor	1	1	dead	202	76		Elevated		WITH TUMOR	Normal	female	white
TCGA-B0-4813-01	9.12053	stage iii	M0	NX	T3b	Primary Tumor	1	1	dead	18	68		Low		TUMOR FREE	Low	male	white
TCGA-B0-4848-01	9.06697	stage iii	M0	NX	T3b	Primary Tumor	1	1	dead	883	54		Low	Normal	WITH TUMOR	Normal	male	white
TCGA-B0-5099-01	8.84296	stage iii	M0	NX	T3b	Primary Tumor	1	1	dead	485	88		Low			Low	female	white
TCGA-B0-5711-01	8.4845	stage iii	M0	NX	T3b	Primary Tumor	1	0	alive	3989	50		Normal		TUMOR FREE	Normal	male	white
TCGA-BP-4347-01	8.14589	stage iii	M0	NX	T3b	Primary Tumor	1	0	alive	1367	74		Low		TUMOR FREE	Normal	male	white
TCGA-CJ-4901-01	8.9222	stage iii	M0	NX	T3b	Primary Tumor	1	0	alive	1450	47		Low	Normal	TUMOR FREE	Normal	male	white
TCGA-CJ-4907-01	8.54908	stage iii	M0	NX	T3b	Primary Tumor	1	0	alive	1499	58		Low	Normal	TUMOR FREE	Normal	male	white
TCGA-CJ-5676-01	8.87308	stage iii	M0	NX	T3b	Primary Tumor	1	0	alive	4067	47		Normal	Normal	WITH TUMOR	Normal	male	white
TCGA-CJ-5679-01	10.1116	stage iii	M0	NX	T3b	Primary Tumor	1	1	dead	679	73		Low	Normal	WITH TUMOR	Normal	male	white
TCGA-CZ-5459-01	8.6922	stage iii	M0	NX	T3b	Primary Tumor	1	0	alive	1683	63		Low		TUMOR FREE	Normal	male	white
TCGA-DV-A4VX-01	9.08962	stage iv	MX	N0	T3b	Primary Tumor	1	1	dead	1626	59	M1	Low	Elevated	WITH TUMOR	Normal	male	black or african american
TCGA-B0-5094-01	10.0671	stage iv	M1	N0	T3b	Primary Tumor	1	1	dead	333	62		Low			Normal	male	white
TCGA-BP-4352-01	9.90216	stage iv	M1	N0	T3b	Primary Tumor	1	1	dead	344	74		Low		WITH TUMOR	Normal	female	white
TCGA-BP-5201-01	8.71022	stage iv	M1	N0	T3b	Primary Tumor	1	0	alive	951	63		Low		WITH TUMOR	Low	male	white
TCGA-CW-5585-01	8.60546	stage iv	M1	N0	T3b	Primary Tumor	1	0	alive	2609	51				WITH TUMOR		male	white
TCGA-B0-4697-01	8.47015	stage iv	M1	NX	T3b	Primary Tumor	1	1	dead	578	46		Low		WITH TUMOR	Normal	female	white
TCGA-B0-4714-01	8.78583	stage iv	M1	NX	T3b	Primary Tumor	1	1	dead	99	81				WITH TUMOR		male	white
TCGA-B0-4819-01	9.2108	stage iv	M1	NX	T3b	Primary Tumor	1	1	dead	183	60		Normal		TUMOR FREE	Low	female	white
TCGA-B0-4836-01	9.05741	stage iv	M1	NX	T3b	Primary Tumor	1	1	dead	1238	61		Normal		WITH TUMOR	Normal	male	white
TCGA-CZ-5455-01	8.24886	stage iv	M1	NX	T3b	Primary Tumor	1	1	dead	561	63		Low		WITH TUMOR	Normal	male	white
TCGA-CZ-5460-01	8.9827	stage iv	M1	NX	T3b	Primary Tumor	1	0	alive	2873	55		Low		WITH TUMOR	Normal	male	white
TCGA-CZ-5464-01	8.8829	stage iv	M1	NX	T3b	Primary Tumor	1	0	alive	2128	69		Low		WITH TUMOR	Normal	male	white
TCGA-CZ-5468-01	8.76837	stage iv	M1	NX	T3b	Primary Tumor	1	1	dead	59	84		Low		WITH TUMOR	Normal	male	white
TCGA-CZ-5987-01	9.32767	stage iv	M1	NX	T3b	Primary Tumor	1	1	dead	445	60		Low		WITH TUMOR	Normal	male	white
TCGA-B0-4817-01	8.5009	stage iii	M0	N0	T3c	Primary Tumor	1	1	dead	1019	81		Low		TUMOR FREE	Low	male	white
TCGA-CJ-4891-01	9.58586	stage iii	M0	N0	T3c	Primary Tumor	1	1	dead	819	57		Low	Normal	TUMOR FREE	Elevated	female	white
TCGA-B0-4688-01	8.17376	stage iv	M1	N0	T4	Primary Tumor	1	1	dead	101	46		Low		WITH TUMOR	Elevated	male	white
TCGA-B0-4690-01	9.13788	stage iv	M1	N0	T4	Primary Tumor	1	1	dead	43	65		Low		WITH TUMOR	Elevated	male	white
TCGA-B0-4699-01	8.7175	stage iv	M1	N0	T4	Primary Tumor	1	1	dead	110	74		Low			Elevated	male	white
TCGA-B0-4814-01	8.54969	stage iv	M1	N0	T4	Primary Tumor	1	1	dead	168	58		Low		WITH TUMOR	Normal	male	white
TCGA-BP-4770-01	9.03612	stage iv	M0	N0	T4	Primary Tumor	1	1	dead	329	73		Low	Normal	WITH TUMOR	Normal	female	white
TCGA-BP-4354-01	8.75036	stage iv	M1	N1	T4	Primary Tumor	1	1	dead	1034	40		Low	Normal	WITH TUMOR	Normal	male	white
TCGA-CJ-4900-01	9.11658	stage iv	M1	N1	T4	Primary Tumor	1	1	dead	1714	69		Low	Normal	WITH TUMOR	Elevated	female	white
TCGA-B0-4698-01	8.89944	stage iv	M0	NX	T4	Primary Tumor	1	1	dead	42	75		Low		WITH TUMOR	Normal	male	white
TCGA-B0-4700-01	9.34917	stage iv	M1	NX	T4	Primary Tumor	1	1	dead	1980	60		Low		WITH TUMOR	Normal	male	white
TCGA-B0-5402-01	9.41736	stage iv	M0	NX	T4	Primary Tumor	1	0	alive	1290	64		Low		WITH TUMOR	Normal	male	white
TCGA-CZ-4860-01	9.25459	stage iv	M1	NX	T4	Primary Tumor	1	1	dead	206	60		Low		WITH TUMOR	Normal	male	white
